# Supplementary material for: Sperm rDNA Copy Number and Methylation Are Associated with Male-Factor Infertility
Source: Int J Mol Sci. 2025 Nov 1;26(21):10657. doi: 10.3390/ijms262110657 (PMC12609593; doi:10.3390/ijms262110657)
Supplement: Supplementary file 1 [file ijms-26-10657-s001.zip]

Archive with 3 entries (2 files):
- ijms-3919462-supplementary/
- ijms-3919462-supplementary/Supplementary Table S1.xlsx
- ijms-3919462-supplementary/Supplementary Tables S2-S4.pdf
