# Supplementary material for: Sperm rDNA Copy Number and Methylation Are Associated with Male-Factor Infertility
Source: Int J Mol Sci. 2025 Nov 1;26(21):10657. doi: 10.3390/ijms262110657 (PMC12609593; doi:10.3390/ijms262110657)
Supplement: Supplementary file 1 [file ijms-26-10657-s001.zip › ijms-3919462-supplementary/Supplementary Table S1.xlsx]

## Sheet: Table S1
Table S1. Semen and clinical parameters of the analyzed samples.
Sample ID	Absolute CN	Active CN	rDNA Methylation [%]	Age [years]	Volume [ml]	Concentration [x 10^6/ml]	Morphology [% normal]	Motility [%]	Comment	Weight [kg]	Height [cm]	BMI	Biochemical Pregnancy
ASP 1	247.6	75.9171	16	46.4339	4	63	5	17	Asthenozoospermia	80	185	23.4	No
ASP 2	278.25	80.279	16.9	53.232	1.8	23	4	26	Asthenozoospermia	90	177	28.7	Yes
ASP 3	274.4	120.352	12.8	51.2033	4.5	32	3	26	Teratozoospermie, Asthenozoospermia	89	181	27.2	No
ASP 4	227.85	56.405	18.15	51.729	3.9	9	4	22	Oligozoospermia, Asthenozoospermia	80	185	23.4	No
ASP 5	214.25	101.496	12.8	37.4593	3.5	17	5	18	Oligoasthenoteratozoospermia (OAT)	84	180	25.9	No
ASP 6	241.45	119.376	12.05	36.8487	3.7	20	2	22	Teratozoospermie, Asthenozoospermia	72	169	25.2	No
ASP 7	226.1	120.866	10.7	32.5996	2.8	3.7	3	26	Oligoasthenoteratozoospermia (OAT)	95	178	30	No
ASP 8	244.3	132.389	10.75	33.9302	5.3	12	8	27	Oligoasthenoteratozoospermia (OAT)	72	172	24.3	No
ASP 9	287.25	93.4955	19.15	35.3648	4	2	1	23	Oligoasthenoteratozoospermia (OAT)	80	185	23.4	Yes
ASP 10	227.85	107.887	16.4	35.1102	1.5	1.7	5	31	Cryptozoospermia	105	192	28.5	No
ASP 11	218	111.719	11.15	29.5414	2	16.25	3	33	Oligoasthenoteratozoospermia (OAT)	95	190	26.3	No
ASP 12	338.65	139.748	20.35	35.2827	1.5	1	3	11	Oligoasthenoteratozoospermia (OAT)	84	180	25.9	No
ASP 13	174.05	77.7061	12.75	54.8474	2.4	81	12	25	Asthenozoospermia				No
ASP 14	210.35	89.9968	13.05	42.9541	2.5	6	3	29	Oligoasthenoteratozoospermia (OAT)	90	185	26.3	No
ASP 15	146	60.6714	13.2	52.9692	3.4	35	12	51	Asthenozoospermia	80	185	23.4	Yes
ASP 16	112.1	92.4943	5.4	28.8296	4.3	8.2	2	68	Oligoasthenoteratozoospermia (OAT)	100	178	31.6	No
ASP 17	187	79.6433	13.05	52.9692	3	11.4	3	53	Oligoasthenoteratozoospermia (OAT)	75	173	25.1	No
ASP 18	249.15	79.8751	16.4	40.7885	1.2	11.2	3	37	Oligoasthenoteratozoospermia (OAT)	69	174	22.8	Yes
ASP 19	220.1	83.7243	14.55	36.4162	4	0.5	8	32	Cryptozoospermia	110	180	34	No
ASP 20	266.95	94.2899	15.2	53.5168	1.5	17	5	1	Asthenozoospermia	93	185	27.2	Yes
ASP 21	156.2	95.86	9.2	49.5168	1	7	3	21	Oligoasthenoteratozoospermia (OAT)	80	188	22.6	Yes
ASP 22	273.15	125.42	14.8	37.3388	4.5	2	1	21	Oligoasthenoteratozoospermia (OAT)	106	168	37.6	Yes
ASP 23	313.15	115.829	15.2	50.3518	2.8	19	8	59	Asthenozoospermia	72	176	23.2	Yes
ASP 24	230.5	91.1445	13.95	45.1855	4	38	10	52	Asthenozoospermia	80	185	23.4	Yes
ASP 25	278.8	102.222	15.25	34.9185	0.8	75	3	23	Asthenozoospermia, Teratozoospermie	72	180	22.2	Yes
ASP 26	244.9	104.715	13.65	42.5927	0.9	5.1	1	33	Oligoasthenoteratozoospermia (OAT)	68	173	22.7	Yes
ASP 27	317.65	185.005	10.25	31.3703	2.5	85	10	64	Asthenozoospermia	82	182	24.8	Yes
ASP 28	193.15	102.538	11	40.1314	4	1	1	33	Cryptozoospermia, Teratozoospermie	104	191	28.5	Yes
ASP 29	241.25	98.4808	14.35	37.1992	9	1	3	21	Oligoasthenoteratozoospermia (OAT)	120	187	34.3	Yes
ASP 30	181.1	80.5364	12.75	45.9685	2.6	91	12	67	Asthenozoospermia	95	183	28.4	Yes
ASP 31	374.2	174.288	19.75	33.3279	3	95	8	38	Asthenozoospermia				Yes
ASP 32	285.65	144.187	17.9	39.8795	2	22	10	19	Asthenozoospermia				No
ASP 33	330.9	67.1422	21.1	51.9316	2.1	30	5	36	Asthenozoospermia	78	168	27.6	Yes
ASP 34	279.75	118.129	16.6	42.1848	3	5	2	40	Oligozoospermia, Teratozoospermia	105	187	30	No
ASP 35	210.75	102.071	11.9	36.7447	3	1	3	21	Oligoasthenoteratozoospermia (OAT)	83	190	23	No
ASP 36	200.8	129.125	10.15	25.7632	2.5	1	3	16	Oligoasthenoteratozoospermia (OAT)	60	172	20.3	Yes
ASP 37	203.1	107.367	11.55	39.7399	4	8	3	20	Oligoasthenoteratozoospermia (OAT)	86	173	28.7	No
ASP 38	209.25	111.826	10.9	40.4408	5.5	30	3	30	Asthenozoospermia, Teratozoospermie	94	184	27.8	No
ASP 39	181.9	90.6543	11.65	45.0897	3	82	7	26	Asthenozoospermia				No
ASP 40	223.65	94.5067	14.25	52.5311	1.6	35	1	14	Asthenozoospermia, Teratozoospermia	76	179	23.7	No
ASP 41	210.1	83.427	13.7	39.0938	6	38	12	45	Asthenozoospermia				Yes
ASP 42	280.95	146.4	11.25	33.0267	3.9	6.5	2	15	Oligoasthenoteratozoospermia (OAT)	70	179	21.8	No
ASP 43	193.1	59.6652	29.4	36.7502	2	5	8	42	Oligozoospermia	85	184	25.1	No
ASP 44	233.55	111.099	12.45	39.1321	4	23	4	45	Asthenozoospermia	108	188	30.6	No
ASP 45	166.5	71.1975	13.65	50.872	4.4	7	2	14	Oligoasthenoteratozoospermia (OAT)	70	175	22.9	No
ASP 46	234.4	73.0858	16.7	42.8392	1.7	17	1	29	Oligoasthenoteratozoospermia (OAT)	88	172	29.7	No
ASP 47	305.8	100.013	16.15	49.5277	0.7	13	0	13	Oligoasthenoteratozoospermia (OAT)	88	193	23.6	No
ASP 48	204.75	102.856	11.45	37.0185	2.5	10	2	30	Oligozoospermia, Teratozoospermie	90	194	26.6	Yes
ASP 49	139.3	49.827	19.5	33.1745	6.1	3.1	4	30	Oligoasthenoteratozoospermia (OAT)	93	185	27.2	No
ASP 50	222.7	80.583	16	40.3669	4	25	1	54	Teratozoospermia	73		24.1	No
ASP 51	183.45	55.0145	16.85	51.154	3.8	70	3	83	Teratozoospermia	85	192	23.1	No
ASP 52	192.05	95.6809	12.8	37.8809	3.3	3.4	6	88	Oligozoospermia	78	184	23	No
ASP 53	244.95	139.99	10.05	26.4668	3.6	39	5	35	Asthenozoospermia				Yes
ASP 54	214.75	77.6261	14.55	38.2313	5	31	8	63	Asthenozoospermia	80	180	24.7	Yes
ASP 55	267.85	101.956	14.65	43.1732	3.5	22	15	55	Asthenozoospermia	82	185	24	Yes
ASP 56	176.1	69.0843	14.45	40.7748	3.7	66	9	52	Asthenozoospermia				Yes
ASP 57	259.85	71.4835	16.9	42.8118	3.2	8	1	49	Oligoasthenoteratozoospermia (OAT)				No
ASP 58	223.55	68.8591	18.4	32.7091	2.5	2.8	2	28	Oligoasthenoteratozoospermia (OAT)				No
ASP 59	287.25	121.068	12.95	39.6715	2.5	45	14	57	Asthenozoospermia				Yes
ASP 60	187.55	93.4034	11.75	45.2238	2.5	80	10	40	Asthenozoospermia				No
ASP 61	204.65	109.029	10.75	39.2827	1.5	7	2	29	Oligoasthenoteratozoospermia (OAT)				Yes
ASP 62	258.6	135.604	11.05	32.0082	2	57	10	42	Asthenozoospermia				Yes
ASP 63	243.9	112.124	12.35	37.7632	5	140	15	55	Asthenozoospermia	89	188	27.7	No
ASP 64	310.45	125.97	18.15	33.1088	2	0.5	1	5	Oligoasthenoteratozoospermia (OAT)				No
ASP 65	383	225.488	10.15	32.0986	6	23	8	52	Asthenozoospermia	73	179	22.8	Yes
ASP 66	201.75	85.4353	13.7	47.3648	2.5	3	1	30	Cryptozoospermia, Teratozoospermie				Yes
ASP 67	341.35	111.924	17.8	41.7331	4.1	14	7	41	Oligoasthenoteratozoospermia (OAT)				Yes
ASP 68	258.85	89.3237	16.65	38.0561	2	30	6	50	Asthenozoospermia				Yes
ASP 69	216	82.6565	14	39.5702	2.5	42	3	35	Asthenozoospermia, Teratozoospermie				No
ASP 70	400.35	108.465	17.9	51.0308	6	7	9	23	Oligoasthenoteratozoospermia (OAT)				Yes
ASP 71	202.45	106.805	11.1	39.1266	4	5.3	11	67	Oligoasthenoteratozoospermia (OAT)	67	180	20.7	No
ASP 72	230.2	88.233	14	52.011	0.2	44	3	48	Oligoasthenoteratozoospermia (OAT)	80	185	23.4	No
ASP 73	334.1	93.4722	18.75	41.1855	1	27	5	42	Asthenozoospermia	95	173	31.7	Yes
ASP 74	343.65	121.928	16.05	33.0541	0.8	22	7	47	Asthenozoospermia	91	185	26.6	Yes
ASP 75	241.6	149.449	9.2	39.5537	2.4	97	7	50	Asthenozoospermia				Yes
ASP 76	342.15	128.946	14.9	36.0794	2.8	53	11	68	Asthenozoospermia	91	183	27.2	No
ASP 77	214.8	99.5604	12.95	42.089	5	56	10	39	Asthenozoospermia				Yes
ASP 78	220.25	83.8213	13.95	43.217	3.5	35	5	20	Asthenozoospermia				No
ASP 79	248.75	91.3786	14.7	37.2594	4.5	2	6	20	Cryptozoospermia, Asthenozoospermia				No
ASP 80	248.5	130.235	10.4	35.1376	2.5	55	9	38	Asthenozoospermia	118	175	38.5	Yes
ASP 81	158.6	95.4134	9.05	37.2457	4.5	62	6	53	Asthenozoospermia	87	183	26	No
ASP 82	271.4	136.404	11.2	32.1013	3	20	10	40	Asthenozoospermia				Yes
ASP 83	219.6	114.976	11	45.7057	4.5	11	8	44	Oligoasthenoteratozoospermia (OAT)				No
ASP 84	181.5	90.4997	11.45	35.8658	5	37	9	49	Asthenozoospermia	85	180	26.2	Yes
ASP 85	185.6	99.9058	10.6	35.165	5	180	10	35	Asthenozoospermia	80	185	23.4	Yes
ASP 86	220.6	157.937	7.35	27.7481	4	14	8	43	Oligoasthenoteratozoospermia (OAT)	84	185	24.5	Yes
ASP 87	215.15	138.311	8.85	36.4271	3.5	53	11	48	Asthenozoospermia	80	185	23.4	No
ASP 88	217.6	71.5192	16.75	46.3518	2	1.1	1	7	Oligoasthenoteratozoospermia (OAT)				No
ASP 89	196.4	71.4303	14.55	37.9192	3.5	34	3	49	Asthenozoospermia, Teratozoospermie	93	183	27.8	Yes
ASP 90	249.75	78.0177	16.45	42.2122	4	10	3	19	Oligoasthenoteratozoospermia (OAT)				No
ASP 91	322.15	163.983	11.6	35.3429	5	2	1	7	Oligoasthenoteratozoospermia (OAT)				No
ASP 92	211.05	102.122	11.8	29.5524	1.5	23	7	32	Asthenozoospermia	80	185	23.4	No
ASP 93	190.95	103.403	10.35	34.1492	4	6	1	21	Oligoasthenoteratozoospermia (OAT)	80	182	24.2	No
ASP 94	261.5	158.712	9.35	37.6181	4	3	5	10	Oligoasthenoteratozoospermia (OAT)	80	185	23.4	No
ASP 95	219.4	43.4356	20.45	52.9035	2.7	44	5	40	Asthenozoospermia	90	196	23.4	No
ASP 96	189.3	111.757	9.85	32.3012	5.5	9	6	24	Oligozoospermia, Asthenozoospermia	118	179	36.8	No
NSP 1	232.15	109.134	12	34.486	5	80	15	50	Normozoospermia				Yes
NSP 2	236.1	148.486	9.25	34.037	2	67	16	54	Normozoospermia	116	184	34.3	Yes
NSP 3	125.85	68.937	10.9	36.7967	3	90	15	50	Normozoospermia	80	185	23.4	Yes
NSP 4	222.4	130.336	9.8	28.9993	5	28	16	63	Normozoospermia	71	170	24.6	Yes
NSP 5	223.2	130.315	9.65	36.3149	2.9	81	7	55	Normozoospermia	89	182	26.9	Yes
NSP 6	203.6	130.058	8.75	35.1348	2.3	91	12	67	Normozoospermia	85	178	26.8	Yes
NSP 7	300.25	134.989	13.25	42.8994	3	82	10	66	Normozoospermia	90	178	28.4	Yes
NSP 8	330.65	165.107	11.85	33.9658	2.2	69	6	42	Normozoospermia				Yes
NSP 9	416.1	210.03	11.75	49.6099	2.3	31	6	34	Normozoospermia				Yes
NSP 10	320.9	72.2157	20.7	44.0931	2.8	200	15	67	Normozoospermia	90	180	27.8	Yes
NSP 11	198	99.2184	11.9	37.9384	4.5	130	14	85	Normozoospermia	98	179	30.6	Yes
NSP 12	209.4	107.635	11.25	39.5455	3.8	180	10	50	Normozoospermia	97	185	28.3	Yes
NSP 13	249.45	138.123	10.4	31	2.5	18	9	45	Normozoospermia	85	185	24.8	Yes
NSP 14	214.75	82.2629	15.55	39.1622	3.3	78	5	77	Normozoospermia	104	196	27.1	Yes
NSP 15	256.95	90.8785	15.8	45.8097	4.3	98	12	47	Normozoospermia	71	181	21.7	Yes
NSP 16	207.25	106.96	11.5	45.1581	4.5	65	9	53	Normozoospermia	78	176	25.2	Yes
NSP 17	347.7	109.605	17.15	48.9966	2.4	100	12	50	Normozoospermia	64	168	22.7	Yes
NSP 18	222.7	116.9	11.25	33.681	3.5	80	12	70	Normozoospermia	75	175	24.5	Yes
NSP 19	343.95	136.982	16.7	36.7036	2.1	44	6	64	Normozoospermia	108	197	27.8	Yes
NSP 20	108.45	65.1727	9.4	38.2806	2	94	18	64	Normozoospermia	80	185	23.4	Yes
NSP 21	292.85	131.074	12.45	39.7016	4	82	12	66	Normozoospermia	76	186	22	Yes
NSP 22	316.65	174.329	10.55	29.7112	2	80	4	60	Normozoospermia	92	190	25.5	Yes
NSP 23	214.35	133.866	9	37.1526	5.8	75	6	40	Normozoospermia	76	175	24.8	Yes
NSP 24	270.55	128.968	12.45	29.9767	4.6	150	8	60	Normozoospermia	98	175	32	Yes
NSP 25	270.25	122.988	12.6	45.4155	2.1	150	6	60	Normozoospermia	75	173	25.1	Yes
NSP 26	132.3	87.4418	8.8	38.924	7.2	170	6	55	Normozoospermia	82	186	23.7	Yes
NSP 27	201.5	123.669	9.2	31.0062	2.4	69	15	57	Normozoospermia				No
NSP 28	251.35	141.313	11.2	35.0089	2.5	100	6	65	Normozoospermia	86	190	23.8	No
NSP 29	353.95	145.056	15.6	40.397	2.5	150	6	65	Normozoospermia	102	193	27.4	Yes
NSP 30	230.8	129.316	10.5	39.5647	5	90	6	75	Normozoospermia	120	176	38.7	No
NSP 31	344.4	136.499	21.85	27.9124	4	136	10	81	Normozoospermia	98	177	31.3	Yes
NSP 32	201.7	125.99	8.6	37.6427	4.6	190	8	68	Normozoospermia	81	185	23.7	Yes
NSP 33	203.95	69.9417	14.95	37.4976	1.4	110	7	64	Normozoospermia	100	183	29.9	Yes
NSP 34	255.5	53.8535	19.65	46.078	1.5	250	6	70	Normozoospermia	85	175	27.8	No
NSP 35	247.4	120.079	11.55	37.0951	3.8	88	6	47	Normozoospermia	86	181	26.3	Yes
NSP 36	281.45	91.2856	16.4	56.9199	3.5	90	5	35	Normozoospermia	155	186	44.8	Yes
NSP 37	207.95	70.9456	15.5	45.9384	2.4	59	11	56	Normozoospermia				No
NSP 38	250.2	124.573	11.2	34.8419	3.2	20	4	48	Normozoospermia	80	185	23.4	No
NSP 39	143.3	101.157	7.5	32.3313	2.5	36	7	48	Normozoospermia	72	170	24.9	No
NSP 40	131.15	84.1355	8.6	42.8063	2.5	60	11	55	Normozoospermia	85	185	24.8	Yes
NSP 41	288	136.703	13.45	28.9637	4.3	38	4	50	Normozoospermia	87	186	25.1	No
NSP 42	215.05	111.755	10.9	37.4346	1.5	120	11	50	Normozoospermia	80	179	25	Yes
NSP 43	152.2	70.9494	12.15	46.2122	6.5	120	6	70	Normozoospermia	80	185	23.4	No
NSP 44	221.1	134.353	9.3	33.18	3	95	6	55	Normozoospermia	86	198	21.9	No
NSP 45	223	79.7635	18.1	37.1061	2.5	45	3	50	Normozoospermia	160	176	51.7	No
NSP 46	176.25	57.9498	15.4	41.9001	2.5	64	8	52	Normozoospermia	87	184	25.7	No
NSP 47	172.2	93.0305	11.15	35.6906	3.5	65	9	59	Normozoospermia	79	185	23.1	No
NSP 48	241.7	139.241	9.8	35.6085	2	81	6	77	Normozoospermia	93	175	30.4	No
NSP 49	153.5	97.5751	8.7	39.7043	2.4	84	11	71	Normozoospermia	103	184	30.4	Yes
NSP 50	242.95	153.634	9.05	33.7467	2.5	110	6	70	Normozoospermia	98	180	30.2	Yes
NSP 51	197.05	125.756	8.7	35.3566	6	100	6	60	Normozoospermia	78	190	21.6	No
NSP 52	237.55	152.053	8.85	32.293	4.8	109	6	66	Normozoospermia	84	186	24.3	Yes
NSP 53	177.95	116.096	8.5	29.2129	3	50	5	42	Normozoospermia	72	184	21.3	No
NSP 54	187.55	118.742	8.75	38.0671	4	90	6	60	Normozoospermia	111	189	31.1	Yes
NSP 55	265.4	96.9035	17.5	38.6585	3.3	50	5	51	Normozoospermia	103	193	27.7	No
NSP 56	295.2	112.134	15.35	43.2279	1.9	110	11	73	Normozoospermia	81	172	27.4	Yes
NSP 57	203.05	96.9263	12.2	37.4839	4.1	46	6	61	Normozoospermia	95	178	30	No
NSP 58	199.5	92.6075	12.35	38.9213	3.5	45	9	77	Normozoospermia	108	188	30.6	No
NSP 59	229.4	123.337	10.9	37.2813	4	187	12	71	Normozoospermia	60	185	17.5	No
NSP 60	276.95	139.413	11.6	33.1116	2.5	60	4	44	Normozoospermia	72	179	22.5	Yes
NSP 61	193.8	106.12	10.55	39.885	2.7	34	6	47	Normozoospermia	95	178	30	No
NSP 62	224.55	141.806	9	41.1526	2	50	5	60	Normozoospermia	72	160	28.1	Yes
NSP 63	383.3	108.483	19	39.5209	5	30	4	40	Normozoospermia	100	182	30.2	No
NSP 64	249.05	159.61	8.95	26.2478	2.6	220	12	45	Normozoospermia	64	168	22.7	No
NSP 65	223.85	127.824	9.75	38.2368	1.9	240	8	59	Normozoospermia	78	178	24.6	No
NSP 66	274.55	118.949	12.95	35.8932	3	51	6	64	Normozoospermia	50	163	18.8	No
NSP 67	162.35	87.8863	11.65	44.7858	3.7	150	6	47	Normozoospermia	84	173	28.1	No
NSP 68	128.25	87.6709	8.35	37.8125	3.8	70	8	54	Normozoospermia	85	189	23.8	No
NSP 69	245.9	101.442	13.3	39.655	2.9	75	9	67	Normozoospermia	108	200	27	No
NSP 70	223.35	77.9115	14.65	41.4538	3.2	48	6	72	Normozoospermia	104	186	30.1	No
NSP 71	244.65	56.6977	21.6	52.345	4.5	50	4	50	Normozoospermia	115	207	26.8	No
NSP 72	381.2	203.426	10.6	30.2943	2.8	83	7	64	Normozoospermia	55	172	18.6	No
NSP 73	175.3	77.5694	13.35	38.768	2	67	6	73	Normozoospermia				No
NSP 74	212.75	127.161	9.95	42.0561	3	60	9	75	Normozoospermia	120	190	33.2	No
NSP 75	222.9	122.313	11.1	35.9507	3.2	130	9	69	Normozoospermia	93	189	26	No
NSP 76	237.1	114.308	12.15	37.0075	4.2	56	9	44	Normozoospermia	85	189	23.8	No
NSP 77	186.15	80.3843	12.6	43.2088	2.5	70	15	60	Normozoospermia	85	172	28.7	No
NSP 78	204.6	106.042	11.05	44.3094	8	16	5	40	Normozoospermia				Yes
NSP 79	198.5	89.7398	12.55	39.4114	3.5	56	10	59	Normozoospermia	90	189	25.2	Yes
NSP 80	208.95	78.7755	13.9	40.063	3.2	32	5	44	Normozoospermia	93	174	30.7	Yes
NSP 81	207	148.917	7.35	31.373	3	34	7	58	Normozoospermia	96	177	30.6	Yes
NSP 82	346.25	167.585	11.95	37.0842	3.2	58	10	56	Normozoospermia	97	189	27.2	Yes
NSP 83	278.7	140.924	11.35	37.9795	3	25	8	65	Normozoospermia				Yes
NSP 84	213.45	109.129	11.1	40.4025	4	80	15	55	Normozoospermia	90	178	28.4	Yes
NSP 85	310.9	143.314	13.25	31.0801	3	56	10	46	Normozoospermia	85	186	24.6	Yes
NSP 86	243	111.912	12.1	40.2546	3.5	46	5	40	Normozoospermia	72	172	24.3	Yes
NSP 87	270.85	96.2972	14.6	47.5784	2	40	8	40	Normozoospermia	78	185	22.8	Yes
NSP 88	222.95	108.748	11.65	33.4073	3.3	68	10	58	Normozoospermia				Yes
NSP 89	273.75	109.258	14.95	36.7337	3.9	26	6	56	Normozoospermia	80	185	23.4	Yes
NSP 90	225.7	114.656	11.6	38.8556	5.5	41	13	60	Normozoospermia	90	172	30.4	Yes
NSP 91	245.8	118.954	11.95	40.4901	2.5	105	8	59	Normozoospermia	77	175	25.1	Yes
NSP 92	278.25	138.114	11.8	45.588	3	150	17	60	Normozoospermia	72	180	22.2	Yes
NSP 93	209.75	127.703	9.15	30.9076	3.6	79	9	58	Normozoospermia	96	193	25.8	Yes
NSP 94	234.95	107.486	12.2	36.8378	4.4	33	11	59	Normozoospermia	80	185	23.4	Yes
